# Supplementary material for: Metabolomic biomarkers in vitreous humor: unveiling the molecular landscape of diabetic retinopathy progression
Source: Int J Retina Vitreous. 2025 May 22;11:58. doi: 10.1186/s40942-025-00682-5 (PMC12096489; doi:10.1186/s40942-025-00682-5)
Supplement: Supplementary file 2 — Supplementary Material 2 [file 40942_2025_682_MOESM2_ESM.xlsx]

## Sheet: Compounds
	Table S2. MS features selected for identification after signal grouping.
	HMDB ID	Metabolite	Level of identification	Predicted formula	Calculated molecular weight (g/mol)	m/z	Ionization mode	Reference Ion	Retention time [min]	P-value: (DIA) / (Control)	P-value: (NPDR) / (Control)	P-value: (PDR) / (Control)	P-value: (NPDR) / (DIA)	P-value: (PDR) / (DIA)	P-value: (PDR) / (NPDR)	Ratio: (DIA) / (Control)	Ratio: (NPDR) / (Control)	Ratio: (PDR) / (Control)	Ratio: (NPDR) / (DIA)	Ratio: (PDR) / (DIA)	Ratio: (PDR) / (NPDR)				RSD QC Areas [%]	RSD Corr. QC Areas [%]	MS2	Group CV [%]: Control	Group CV [%]: DIA	Group CV [%]: NPDR	Group CV [%]: PDR	Norm. Area: Diabetic_Retinopathy_Corpus_Vitreum_JKH_13122023_Control_1_FullMS_pos26.raw (F12)	Norm. Area: Diabetic_Retinopathy_Corpus_Vitreum_JKH_13122023_Control_2(Unknown1)_FullMS_pos25.raw (F14)	Norm. Area: Diabetic_Retinopathy_Corpus_Vitreum_JKH_13122023_Control_3_FullMS_pos20.raw (F16)	Norm. Area: Diabetic_Retinopathy_Corpus_Vitreum_JKH_13122023_Control_4(Unknown2)_FullMS_pos19.raw (F18)	Norm. Area: Diabetic_Retinopathy_Corpus_Vitreum_JKH_13122023_Control_5_FullMS_pos38.raw (F20)	Norm. Area: Diabetic_Retinopathy_Corpus_Vitreum_JKH_13122023_Control_6_FullMS_pos23.raw (F22)	Norm. Area: Diabetic_Retinopathy_Corpus_Vitreum_JKH_13122023_DIA_1_FullMS_pos15.raw (F24)	Norm. Area: Diabetic_Retinopathy_Corpus_Vitreum_JKH_13122023_DIA_2_FullMS_pos34.raw (F26)	Norm. Area: Diabetic_Retinopathy_Corpus_Vitreum_JKH_13122023_DIA_3_FullMS_pos37.raw (F28)	Norm. Area: Diabetic_Retinopathy_Corpus_Vitreum_JKH_13122023_DIA_4_FullMS_pos27.raw (F30)	Norm. Area: Diabetic_Retinopathy_Corpus_Vitreum_JKH_13122023_DIA_5_FullMS_pos39.raw (F32)	Norm. Area: Diabetic_Retinopathy_Corpus_Vitreum_JKH_13122023_Blank_Extraction1_FullMS_pos04.raw (F6)	Norm. Area: Diabetic_Retinopathy_Corpus_Vitreum_JKH_13122023_Blank_Extraction2_FullMS_pos04.raw (F8)	Norm. Area: Diabetic_Retinopathy_Corpus_Vitreum_JKH_13122023_PQC_1_V2_FullMS_pos11.raw (F74)	Norm. Area: Diabetic_Retinopathy_Corpus_Vitreum_JKH_13122023_PQC_2_V2_FullMS_pos11.raw (F76)	Norm. Area: Diabetic_Retinopathy_Corpus_Vitreum_JKH_13122023_PQC_3_V2_FullMS_pos11.raw (F78)	Norm. Area: Diabetic_Retinopathy_Corpus_Vitreum_JKH_13122023_PQC_4_V3_FullMS_pos11.raw (F80)	Norm. Area: Diabetic_Retinopathy_Corpus_Vitreum_JKH_13122023_PQC_5_V3_FullMS_pos11.raw (F82)
	HMDB0000044	Ascorbate	Level 1	C6 H8 O6	176.032	177.039	+	[M+H]+1	3.004	0.996613	0.00603819	0.27949	0.00548581	0.230466	0.134884	0.961	0.016	0.117	0.017	0.122	7.223				9	2	MS2	37.3349	33.2669	179.967	93.7111	1.1177e+09	1.12413e+09	2.763e+08	9.85687e+08	1.25647e+09	1.30752e+09	9.84352e+08	8.41959e+08	1.87441e+09	1.07704e+09	1.37087e+09	178908	190898	5.50408e+08	5.63932e+08	5.4227e+08	5.42822e+08	5.39531e+08
	HMDB0000062	Carnitine	Level 1	C7 H15 N O3	161.105	162.112	+	[M+H]+1	2.631	0.450262	0.968388	0.327019	0.788575	0.0219121	0.216997	0.642	0.724	1.463	1.128	2.278	2.019				4	1	MS2	30.6763	28.6518	64.3302	25.3207	1.60895e+08	2.031e+08	1.03314e+08	8.72011e+07	1.62358e+08	1.25246e+08	1.13297e+08	7.45655e+07	9.18962e+07	1.4636e+08	8.12158e+07	123485	50934	1.67913e+08	1.68133e+08	1.66906e+08	1.65543e+08	1.6469e+08
	HMDB0000097	Choline	Level 1	C5 H14 N O	103.1	104.107	+	[M+H]+1	2.635	0.812966	0.0367766	0.00941496	0.200909	0.0879113	0.998643	0.862	0.718	0.666	0.833	0.773	0.928				4	1	MS2	16.8926	15.8483	26.1214	21.806	1.44362e+08	1.44141e+08	1.15622e+08	1.30883e+08	1.88966e+08	1.52293e+08	1.22244e+08	1.24366e+08	1.6656e+08	1.2688e+08	1.13287e+08	349007	292090	1.16294e+08	1.15675e+08	1.16176e+08	1.1615e+08	1.15284e+08
	HMDB0000182	Lysine	Level 1	C6 H14 N2 O2	146.106	147.113	+	[M+H]+1	1.855	0.40258	0.986929	0.0962152	0.678799	0.0040798	0.0855389	0.707	0.922	1.604	1.303	2.267	1.74				4	1	MS2	16.1398	37.8962	54.8666	19.4498	8.36304e+07	9.02645e+07	7.3772e+07	7.93529e+07	9.52931e+07	5.88738e+07	5.7655e+07	3.15167e+07	6.68852e+07	9.50308e+07	5.34189e+07	286235	256270	9.24953e+07	9.25962e+07	9.39344e+07	9.27113e+07	9.30662e+07
	HMDB0000214	Ornithine	Level 1	C5 H12 N2 O2	132.09	133.097	+	[M+H]+1	1.846	0.222909	0.236608	0.784547	0.999783	0.0378249	0.0467927	0.628	0.654	1.335	1.043	2.127	2.04				5	1	MS2	28.3682	44.1167	57.4357	33.1125	1.02524e+07	1.82518e+07	1.32451e+07	1.00394e+07	1.42371e+07	8.67574e+06	8.97346e+06	6.21631e+06	7.37444e+06	1.3086e+07	3.75338e+06	279113	242074	1.25269e+07	1.27424e+07	1.28991e+07	1.28487e+07	1.27771e+07
	HMDB0001565	Phosphorylcholine	Level 1	C5 H14 N O4 P	183.066	184.073	+	[M+H]+1	2.84	0.93556	0.269371	0.99914	0.125803	0.962903	0.204546	1.112	0.449	1.263	0.404	1.136	2.812				4	1	MS2	42.1346	47.4497	53.0526	61.2368	8.59913e+06	6.773e+06	2.02795e+06	5.82923e+06	1.06755e+07	8.35592e+06	8.41316e+06	2.99908e+06	9.90865e+06	8.37396e+06	1.48183e+07	272051	277744	7.39187e+06	7.54487e+06	7.34869e+06	7.30856e+06	7.372e+06
	HMDB0000162	Proline	Level 1	C5 H9 N O2	115.063	116.071	+	[M+H]+1	2.63	0.272585	0.508491	0.0588479	0.986591	0.00130222	0.0053983	0.526	0.754	1.77	1.434	3.367	2.348				5	1	MS2	40.0977	53.6907	32.5225	32.3478	5.94957e+07	1.11277e+08	6.67675e+07	2.92159e+07	8.90513e+07	6.24738e+07	3.39683e+07	1.63645e+07	7.01869e+07	6.93527e+07	3.34889e+07	1.44065e+08	7.79535e+07	9.04336e+07	8.97484e+07	8.92806e+07	8.97965e+07	8.87956e+07
	HMDB0000122, HMDB0033704, HMDB0000211, HMDB0001266	Glucose, galactose, myoinositol and/or sorbose	Level 1	C6 H12 O6	180.063	203.053	+	[M+H]+1	2.327	0.104314	0.604406	0.00025306	0.750118	0.0897982	0.014417	1.404	1.315	1.82	0.936	1.296	1.384				2	0	MS2	17.2778	19.5583	26.7994	11.4872	1.42717e+08	1.41572e+08	1.73361e+08	1.60663e+08	1.04301e+08	1.26589e+08	2.24023e+08	1.88216e+08	1.99639e+08	2.1713e+08	1.29591e+08	192977	86369.5	2.08591e+08	2.10447e+08	2.11393e+08	2.10947e+08	2.09401e+08
	HMDB0000517	Arginine	Level 1	C6 H14 N4 O2	174.112	173.105	-	[M-H]-1	2.106	0.0460761	0.18246	0.910047	0.895525	0.00989528	0.0490239	0.604	0.85	1.25	1.408	2.071	1.471				6	1	MS2	28.5686	34.2155	39.9269	24.9626	2.13272e+06	3.4283e+06	1.81629e+06	1.82939e+06	2.28264e+06	1.76667e+06	1.53136e+06	1.1957e+06	967925	1.71705e+06	683500	7631.4	7946.48	1.97213e+06	1.94647e+06	1.9374e+06	1.9477e+06	1.93706e+06
	HMDB0000168	Asparagine	Level 1	C4 H8 N2 O3	132.054	131.046	-	[M-H]-1	2.193	0.448428	0.916506	0.476539	0.837443	0.0370234	0.202643	0.535	1	1.203	1.871	2.25	1.202				10	1	MS2	23.9169	64.0625	37.6727	30.226	9.15619e+06	1.38415e+07	6.52431e+06	1.00162e+07	1.01145e+07	9.43809e+06	8.00644e+06	4.25217e+06	5.2001e+06	1.59732e+07	4.71583e+06	10550.2	11138.8	1.01423e+07	9.85681e+06	1.00414e+07	1.01609e+07	9.90846e+06
	HMDB0000139	Glycerate	Level 1	C3 H6 O4	106.027	105.019	-	[M-H]-1	2.596	0.999999	0.192499	0.675889	0.219028	0.702208	0.702051	0.968	10.712	1.971	11.061	2.035	0.184				12	1	MS2	41.1076	41.3134	106.386	149.807	9.43347e+06	4.5373e+06	4.09993e+06	3.77938e+06	6.93366e+06	4.08931e+06	4.1824e+06	3.93569e+06	9.24523e+06	5.49013e+06	4.16768e+06	1.08363e+06	259478	3.51861e+07	3.56146e+07	3.58008e+07	3.53604e+07	3.52641e+07
	HMDB0000765, HMDB0000107, HMDB0011632, HMDB0000247	Mannitol, galactitol, iditol and/or sorbitol	Level 1	C6 H14 O6	182.079	181.072	-	[M-H]-1	2.32	0.892487	0.392387	0.629812	0.819489	0.975312	0.951588	0.712	1.503	0.818	2.111	1.149	0.544				5	2	MS2	88.5033	102.183	61.4332	91.0169	430485	1.01055e+07	1.93794e+07	1.63905e+07	506303	6.88051e+06	2.76461e+07	2.52148e+07	1.60626e+06	6.04903e+06	2.20809e+06	12009.9	12753.7	1.77643e+07	1.71071e+07	1.8274e+07	1.78237e+07	1.78478e+07
	HMDB0000696	Methionine	Level 1	C5 H11 N O2 S	149.051	148.044	-	[M-H]-1	2.987	0.803255	0.822391	0.00236267	0.35422	0.000475086	0.0264346	0.759	1.193	2.267	1.573	2.988	1.9				22	12	MS2	17.4662	37.3965	47.9705	30.3821	2.42852e+06	2.01934e+06	2.09593e+06	1.95355e+06	2.03818e+06	1.36375e+06	2.16038e+06	1.12004e+06	1.53915e+06	2.54352e+06	1.12773e+06	29217.4	30389.8	2.58738e+06	1.76766e+06	2.64264e+06	2.49364e+06	2.50883e+06
	HMDB0000812	N-Acetylaspartic acid	Level 1	C6 H9 N O5	175.048	174.041	-	[M-H]-1	3.515	0.533655	0.304018	0.0557577	0.031814	0.00362222	0.871721	1.153	0.459	0.33	0.398	0.287	0.719				17	1	MS2	48.9388	51.9094	63.4544	36.1027	9.73314e+06	5.51045e+06	1.95167e+06	5.23461e+06	1.09865e+07	9.94331e+06	7.13641e+06	8.78488e+06	2.09999e+07	1.26476e+07	7.00665e+06	22113.8	22152.2	6.03446e+06	5.96629e+06	5.99447e+06	5.86693e+06	5.92073e+06
	HMDB0000167	Threonine	Level 1	C4 H9 N O3	119.058	118.051	-	[M-H]-1	2.226	0.400726	0.921112	0.0298654	0.177198	0.00110754	0.14352	0.723	1.49	2.256	2.061	3.12	1.514				14	3	MS2	23.4644	58.0367	35.5326	23.8177	1.36885e+07	2.37699e+07	1.94989e+07	1.58508e+07	1.42534e+07	1.43845e+07	1.09317e+07	1.23841e+07	6.70915e+06	2.56966e+07	8.71292e+06	10560.8	21515.1	2.83699e+07	2.81547e+07	2.83449e+07	2.61635e+07	2.80695e+07
	HMDB0000086	Glycerophosphorylcholine	Level 2	C8 H20 N O6 P	257.103	258.11	+	[M+H]+1	2.953	0.993595	0.0378269	0.0239836	0.0294278	0.0190536	0.995854	0.74	0.278	0.177	0.376	0.239	0.636				6	2	MS2	58.4723	91.3413	65.2374	64.005	5.57157e+07	2.75147e+07	4.78844e+06	2.34743e+07	3.2641e+07	2.49809e+07	1.94103e+07	1.5327e+07	8.49952e+07	1.81316e+07	2.40523e+07	189424	201313	1.36003e+07	1.4013e+07	1.36472e+07	1.33602e+07	1.37022e+07
	HMDB0001921	Metformin	Level 2	C4 H11 N5	129.101	130.109	+	[M+H]+1	2.392	0.0104975	0.00529581	0.0389871	0.953208	0.805836	0.517883	765.867	1033.84	557.338	1.35	0.728	0.539				4	1	MS2	28.4427	76.4528	60.8396	109.568	122265	112878	179708	197921	112168	107711	7.23804e+07	195474	2.07314e+08	1.81123e+08	9.0044e+07	82219.8	86239	7.46236e+07	7.38683e+07	7.32437e+07	7.31946e+07	7.30416e+07
	HMDB0004827	Stachydrine	Level 2	C7 H13 N O2	143.095	144.102	+	[M+H]+1	4.714	0.650191	0.000662383	0.16406	0.00965849	0.822207	0.0309498	0.426	0.012	0.312	0.028	0.733	25.883				3	1	MS2	77.7122	91.0574	69.1682	133.613	7.80295e+07	7.34638e+08	1.40349e+08	1.91248e+08	2.88567e+08	5.15479e+08	1.02225e+08	2.55628e+07	1.46622e+08	5.33101e+07	3.28034e+08	203957	211671	1.38833e+08	1.40449e+08	1.38892e+08	1.39157e+08	1.37972e+08
	HMDB0014947	Tropicamide	Level 2	C17 H20 N2 O2	284.152	285.16	+	[M+H]+1	12.045	0.999993	0.000604227	0.0261914	0.000946107	0.038193	0.145141	1.026	835.607	176.337	814.095	171.798	0.211				6	1	MS2	4.06375	5.77805	87.8257	118.475	78145.2	79305	73502.1	78278.2	76433.9	71420.4	79331.9	79932.1	74142.1	85461.9	74901.9	75746.7	73298.4	2.20534e+07	2.20207e+07	2.21026e+07	2.21184e+07	2.16621e+07
	HMDB0034267	L-2-Amino-3-(1-pyrazolyl)propanoic acid	Level 4	C6 H9 N3 O2	155.069	156.077	+	[M+H]+1	3	0.0222443	0.00470739	0.0683774	0.808245	0.853488	0.350548	2.839	5.906	2.086	2.081	0.735	0.353				12	3	MS2	33.8637	74.3316	75.3742	73.7037	3.2529e+06	4.69221e+06	2.01127e+06	2.25088e+06	2.97198e+06	2.32598e+06	7.51937e+06	5.86244e+06	2.69232e+07	5.93767e+06	1.40532e+07	167169	178373	1.0926e+07	1.11847e+07	1.15125e+07	1.16929e+07	1.08349e+07
		beta-carboxyaspartic acid (PubChem CID 189847)	Level 4	C5 H7 N O6	177.028	176.02	-	[M-H]-1	3.032	0.999987	0.236596	0.503966	0.257074	0.525865	0.902534	0.987	5.1	1.059	5.167	1.073	0.208				28	5	MS2	16.0208	26.2802	134.485	160.76	485256	479253	376055	456445	567098	595323	381835	348617	646215	476015	587671	67910.5	69016.3	4.22325e+06	4.23054e+06	4.25399e+06	4.07717e+06	4.16124e+06
		m/z 147.06519, 259.19041, 281.17226 and 343.14247	Level 5		146.058	147.065	+	[M+H]+1	15.147	0.0186362	0.00316145	0.000879634	0.754466	0.710148	0.999909	0.296	0.111	0.068	0.376	0.231	0.613				14	5	No MS2	46.6286	55.7402	77.2197	117.844	3.92841e+06	1.9734e+06	933332	1.64891e+06	3.04531e+06	2.1273e+06	693484	743816	605955	268351	131708	127187	121788	916675	778613	909951	902480	888895
		m/z 147.06519, 259.19041, 281.17226 and 343.14247	Level 5		258.183	259.19	+	[M+H]+1	15.159	0.013602	0.0126697	0.000367398	0.99507	0.570632	0.770181	0.517	0.442	0.377	0.855	0.729	0.853				9	2	MS2	38.853	23.062	37.3878	45.4371	1.19578e+07	6.86716e+06	4.80591e+06	5.57648e+06	1.12818e+07	6.41072e+06	3.43046e+06	4.37916e+06	4.00883e+06	2.93545e+06	2.41598e+06	167575	281191	2.9439e+06	3.02636e+06	3.05928e+06	3.07576e+06	3.05927e+06
		m/z 147.06519, 259.19041, 281.17226 and 343.14247	Level 5		280.165	281.172	+	[M+H]+1	15.166	0.0140208	0.00936993	0.000236085	0.979642	0.446363	0.747914	0.54	0.443	0.358	0.821	0.663	0.807				9	2	MS2	36.2296	22.45	39.3516	45.8996	7.63187e+07	4.43756e+07	3.18099e+07	3.78577e+07	6.73932e+07	3.96072e+07	2.26768e+07	2.80449e+07	2.68707e+07	1.81279e+07	1.67538e+07	3.49258e+06	4.23447e+06	1.97008e+07	2.06201e+07	2.03712e+07	2.03503e+07	2.02982e+07
		m/z 147.06519, 259.19041, 281.17226 and 343.14247	Level 5		342.135	343.142	+	[M+H]+1	15.158	0.0118049	0.13063	0.000798364	0.778829	0.809104	0.283734	0.165	0.372	0.087	2.26	0.525	0.233				18	8	No MS2	43.5147	62.7261	44.1253	103.056	4.4515e+06	2.49088e+06	1.21469e+06	1.81321e+06	3.5923e+06	2.63972e+06	1.12713e+06	206238	817174	422512	393480	134028	184401	970604	975980	980082	967263	923103
		m/z 171.02640	Level 5		170.019	171.026	+	[M+H]+1	7.347	0.974692	0.00520405	0.0390932	0.0031672	0.0217586	0.512301	1.186	0.106	0.396	0.089	0.334	3.749				15	2	MS2	66.5536	36.8322	118.533	80.7953	9.55687e+06	3.72177e+06	4.5514e+06	1.70511e+06	2.62625e+06	3.04435e+06	4.01117e+06	6.62051e+06	6.41129e+06	3.2709e+06	3.05093e+06	175545	174172	7.61457e+06	7.20795e+06	7.38905e+06	7.46416e+06	7.53477e+06
		m/z 205.03562	Level 5		206.043	205.036	-	[M-H]-1	4.195	0.948894	0.0306219	0.28821	0.0135178	0.133455	0.508096	1.295	0.079	0.361	0.061	0.278	4.54				22	4	MS2	32.4302	30.0887	117.258	97.9962	1.85934e+06	2.74042e+06	3.87523e+06	2.5042e+06	1.51464e+06	2.64771e+06	4.86041e+06	4.82287e+06	3.06633e+06	3.33664e+06	2.36224e+06	20867.6	21623.9	2.72956e+06	2.77432e+06	2.7917e+06	2.74364e+06	2.72861e+06
		m/z 501.72013, 499.72320 and 497.72623	Level 5		498.733	497.726	-	[M-H]-1	2.637	0.74349	0.0298331	0.000166991	0.23676	0.00306374	0.22632	0.868	0.675	0.488	0.777	0.562	0.723				21	3	No MS2	15.8184	13.3282	29.7333	23.8713	634859	520760	399291	516004	603888	600545	378423	545194	441509	492100	486840	4693.93	4153.42	355211	330219	348513	349199	337057
		m/z 501.72013, 499.72320 and 497.72623	Level 5		500.73	499.723	-	[M-H]-1	2.634	0.585518	0.0454224	0.000458444	0.450612	0.014769	0.321387	0.819	0.678	0.5	0.828	0.611	0.738				22	2	No MS2	23.4278	13.3997	31.4784	26.5958	623078	514348	387381	512523	605292	783748	364087	534122	447102	471517	458485	5070.29	4486.44	381903	361328	376276	383357	382857
		m/z 501.72013, 499.72320 and 497.72623	Level 5		502.727	501.72	-	[M-H]-1	2.633	0.885685	0.0120997	9.78031e-05	0.0699123	0.000934215	0.30872	0.887	0.598	0.415	0.674	0.467	0.694				25	6	No MS2	22.0698	19.1539	31.1413	23.8543	459208	338025	262938	347348	461517	470327	258106	357878	363888	305428	432730	4752.03	4204.83	263701	225311	220531	251218	245778
[truncated: 19 more columns]
